# Supplementary material for: Rifampin monotherapy for children with idiopathic infantile hypercalcemia
Source: J Steroid Biochem Mol Biol. Author manuscript; Available in PMC 2023 Aug 21. (PMC10441173; doi:10.1016/j.jsbmb.2023.106301)
Supplement: Supp Material [file NIHMS1918779-supplement-Supp_Material.xlsx]

## Sheet: Tabelle1
Supplementary Table: Biochemical responses of individual with 5 mg/kg/d as well as 10 mg/kg/d rifampin for primary and secondary outcomes
		Proband 1				Proband 2				Proband 3				Proband 4				Proband 5				Proband 6
	Reference Range	Baseline 1 prior to 5 mg/kg/d	End of 5 mg/kg/d (% Change)	Baseline 2 prior to 10 mgkg/d	End of 10 mg/kg/d (% Change)	Baseline 1 prior to 5 mg/kg/d	End of 5 mg/kg/d (% Change)	Baseline 2 prior to 10 mgkg/d	End of 10 mg/kg/d (% Change)	Baseline 1 prior to 5 mg/kg/d	End of 5 mg/kg/d (% Change)	Baseline 2 prior to 10 mgkg/d	End of 10 mg/kg/d (% Change)	Baseline 1 prior to 5 mg/kg/d	End of 5 mg/kg/d (% Change)	Baseline 2 prior to 10 mgkg/d	End of 10 mg/kg/d (% Change)	Baseline 1 prior to 5 mg/kg/d	End of 5 mg/kg/d (% Change)	Baseline 2 prior to 10 mgkg/d	End of 10 mg/kg/d (% Change)	Baseline 1 prior to 5 mg/kg/d	End of 5 mg/kg/d (% Change)	Baseline 2 prior to 10 mgkg/d	End of 10 mg/kg/d (% Change)
Biochemistry & Vitamin D Metabolites
Total Calcium (mmol/L)	2.22-2.54	2.6	2.62 (+0.77)	2.5	2.57 (+2.80)	2.63	2.65 (+0.76)	-	-	2.54	2.69 (+5.90)	2.71	2.61(-3.69)	2.93	2.87 (-2.0)	2.75	2.73 (-0.7)	2.63	2.54(-3.42)	2.58	2.69(+4.26)	2.5	2.51(0.40)	2.48	2.49(0.40)
iPTH (pmol/L)	1.70-9.33	0.742	0.53(-28.40)	0.53	0.53(0)	2.12	3.29(+55.19)	-	-	3.39	3.50(+3.20)	3.5	5.30(+51.43)	2.2	2(-9.1)	2.1	3(+42.86)	0.85	0.74(-12.94)	2.01	1.48(-26.37)	1.91	1.06(-44.50)	1.59	2.01(+26.42)
Urine Ca:Cr (mmol/mmol)	*	0.39	0.46(+17.95)	0.73	0.94(+28.77)	0.66	0.45 (-31.81)	-	-	0.45	0.38(-15.56)	0.6	0.60(0)	1.22	-	1.24	0.29(-76.61)	1.31	1.27(-3.05)	3.16	2.3(-27.22)	0.58	0.58(0)	0.81	0.8(0)
25(OH)D (nmol/L)a	14.5-121	125	97.00(-22.40)	86	89.00(+3.49)	89	92(+3.37)	-	-	64	74(+15.63)	61	48(-21.31)	58	55(-5.17)	57	61(+7.02)	79	78(-1.27)	67	94(+40.30)	50	62(+24.00)	66	69(+4.55)
25(OH)D (ng/L)a	36.25-302	64.5	29.40(-54.41)	27.7	43.30 (+56.32)	34.5	35.6(+3.19)	-	-	28.3	28.1(-0.71)	26.8	-	25.2	-	20.5	30.3(+47.80)	26.65	28.97(+8.71)	21.95	31.55(+43.74)	17.86	20.4(+14.22)	22.13	22.33(+0.90)
24,25(OH)2D (ng/L)	0.75-33.3	0.14	0.15(+7.14)	0.09	0.29(+222.22)	3.3	2.7(-18.18)	-	-	4.68	1.64(-64.96)	1.78	-	2.5	-	1.9	1.6(-15.79)	2.36	2.26(-4.24)	2.1	2.84(+35.24)	1.72	1.68(-2.33)	2.77	1.81(-34.66)
1,25(OH)2D (pmol/L)	48-190	350	138(-60.57)	262	176(-32.82)	246	206(-16.26)	-	-	129	196.00(+51.94)	110	-	154	-	133	99(-25.56)	145	102(-29.66)	167	127(-23.95)	166	153(-7.83)	198	164(-17.17)
4β,25(OH)2D (pmol/L)	19.4-481	528	386.4(-26.82)	202.3	564(+178.79)	434.43	636(+46.40)	-	-	219.61	388.82(+77.05)	188.17	-	146.65	-	122.4	316(+158.17)	292.63	484.13(+65.44)	204.09	-	78.25	225.9(+188.69)	159.61	265.12(+66.10)
4β-OH-Cholesterol (nmol)	406± 85	-	-	-	406.06	127.903	373.53(+192.05)	-	-	179.65	743.33 (+313.77)	231.218	-	117.968	-	215.572	403.82(+87.33)	194.34	387.93 (+99.61)	233.751	561.03 (+140.01)	166.894	510.90 (+206.13)	126.41	307.46 (+143.22)
Vitamin D Metabolite Ratios								-	-
1,25(OH)2D/PTH (pmol/pmol)	3.6-39.8	471.7	260.38(-44.80)	494.34	332.08(-32.82)	116.04	62.69(-45.98)	-	-	38	56(+47.37)	31.4	-	69.18	-	62.74	33.36(-46.83)	170.99	137.47(-19.60)	82.92	85.58(+3.21)	87	144.34(+65.91)	124.53	81.43(-34.61)
1,25(OH)2D/25(OH)D (pmol/nmol)b	0.73-5.10	2.8	1.40(-50.00)	3	2.00(-33.33)	2.76	2.24(-18.84)	-	-	2.1	2.60(+23.81)	1.8	-	2.66	-	2.33	1.62(-30.47)	1.84	1.31(-28.80)	2.49	1.35(-45.78)	3.32	2.47(-25.60)	3	2.38(-20.67)
25(OH)D/24,25(OH)2D(ng/ng)c	5.11-51.0	460.71	196.00(-57.46)	307.78	149.31(-51.49)	10.36	13.19(+27.32)	-	-	6	17.1(+185.00)	15.1	-	10.08	-	11.04	19.07(+72.74)	11.29	12.82(+13.55)	10.45	11.11(+6.32)	10.38	12.14(+16.96)	7.99	12.34(+54.44)
4β,25(OH)2D/25(OH)D (pmol/nmol)b	0.92-8.21	77.23	124.00(+60.58)	68.91	122.89 (+78.33)	118.8	168.55(+41.88)	-	-	73.2	130.5(+78.28)	66.2	-	54.9	-	56.21	98.31(+74.90)	103.59	157.66(+52.20)	87.71	-	41.33	104.47(+152.77)	68.04	112(+64.61)
*age dependent < 2.5 (0-6mo), <1.8 (6-12 mo), <0.6 (>12 mo) a The value for 25(OH)D is reported in units of nmol/L (obtained at the Hospital for Sick Children) and ng/L( obtained at Department of Pharmaceutics, University of Washington) bRatio was calculated using the 25(OH)D level from Hospital for Sick Children cRatio was calculated using the 25(OH)D levels obtained at Department of Pharmaceuti…
